# Supplementary material for: Descending GABAergic pathway links brain sugar-sensing to peripheral nociceptive gating in Drosophila
Source: Nat Commun. 2023 Oct 16;14:6515. doi: 10.1038/s41467-023-42202-9 (PMC10579361; doi:10.1038/s41467-023-42202-9)
Supplement: Supplementary file 8 — Source Data [file 41467_2023_42202_MOESM8_ESM.xlsx]

## Sheet: Fig.2a
Fig.2a	Rolling duration (s)
Larva #	ppk>ReaChR; +>Kir2.1	ppk>ReaChR; SDGs>+	ppk>ReaChR; SDGs>Kir2.1
1	1.5	2	16.5
2	1	5	16.5
3	1	1.5	0
4	1.5	1.5	16.5
5	1.5	1.5	5
6	1.5	6.5	0
7	1	2.5	12.5
8	2.5	1.5	12
9	3	1	12.5
10	2	0.5	7.5
11	1.5	2	3.5
12	1	3	14
13	3	3	16.5
14	1.5	1	14.5
15		3	3
16		1	16
17		1.5	11.5
18		3	9
19		3	16.5
20		0.5	13
21		1.5	9.5
22		1.5	8.5
23		2.5	13.5
24		2	8
25		1.5	8
25		2
Number of values	14	26	25
25% Percentile	1	1.5	7.75
Median	1.5	1.75	12
75% Percentile	2.125	3	15.25
Mann–Whitney U-test with Bonferroni correction	P value
1 vs 3	<0.0002
2 vs 3	<0.0002

## Sheet: Fig.2b
Fig.2b	Rolling probability (%)
	ppk>ReaChR; +>Kir2.1			ppk>ReaChR; SDGs>Kir2.1			Fisher's exact test with Bonferroni correction
LED intensity (µW/mm2)	Tested larvae	Rolled larvae	Probability	Tested larvae	Rolled larvae	Probability	P value
1.8	7	0	0	9	4	44.4444	<0.0005
3.5	10	0	0	7	5	71.4286	<0.0005
8.8	8	5	62.5	10	9	90	<0.0005
18	7	6	85.7143	9	9	100	<0.0005
35	8	7	87.5	9	9	100	0.0015

## Sheet: Fig.2c
Fig.2c	Rolling latency (s)
Larva #	+>Kir2.1	SDGs>+	SDGs>Kir2.1
1	2.433	5.926	1.585
2	1.733	6.724	2.556
3	0.675	2.504	0.842
4	1.791	3.686	1.14
5	1.697	6.51	3.039
6	3.274	3.413	0.872
7	2.41	3.852	2.773
8	1.688	7.372	3.121
9	5.681	5.573	2.53
10	4.974	2.639	2.767
11	0.901	3.386	0.646
12	1.79	4.987	1.927
13	1.992	2.79	2.001
14	6.388	4.558	2.789
15	3.671	2.793	0.971
16	3.648	3.011	2.112
17	3.786	8.917	1.708
18	3.327	4.506	4.69
19	3.21	3.141	0.93
20	6.881	2.382	2.158
21	6.304	3.3	1.517
22	3.335	1.909	3.717
23	4.411	2.011	1.322
24	2.977	4.801	0.88
25	4.82	4.366	3.836
26	7.326	4.132	2.176
27	6.051	4.314	2.285
28	1.908	1.313	0.881
29	3.108	3.607	1.824
30	4.294	7.548	1.885
31	1.125	2.466	1.066
32	3.201	4.184	2.277
33	3.598	7.407	2.283
34	3.964	2.503	2.323
35	1.144	9.366	2.012
36	4.399	2.358	3.222
37	4.615	5.109	1.074
38	1.865	9.912	1.504
39	5.62	2.499	4.038
40	3.102	6.934	2.795
41	1.652	7.415	2.724
42	5.934	4.141	1.361
43	4.493	8.432	5.13
44	4.514	1.348	1.722
45	6.616	1.831	1.153
46	4.952	4.788	1.655
47	2.51	1.897	2.97
48	3.285	4.139	3.06
49	2.122	3.192	2.854
50	3.339	2.19	3.283
51	5.417	3.303	3.444
52	4.678	5.57	2.82
53	4.978	4.027	1.391
54	8.115	4.172	2.855
55	6.618	6.148	4.775
56	5.108	5.97	4.17
57	8.681	9.027	1.641
58	4.579	4.41	1.227
59	5.261	6.375	2.872
60	5.847	4.649	0.767
61	4.786	4.711	1.992
62	9.683	3.757	1.465
63	5.57	3.228	2.591
64	3.502	2.517	3.438
65	2.877	9.624	1.252
66	1.422	5.025	2.116
67	3.187	4.624	4.009
68	3.648	7.361	0.92
69	3.852	7.736	3.319
70	3.168	3.964	1.885
Number of values	70	70	70
25% Percentile	2.491	2.957	1.384
Median	3.66	4.178	2.137
75% Percentile	5.146	6.015	2.897
Mann–Whitney U-test with Bonferroni correction	P value
1 vs 3	<0.0002
2 vs 3	<0.0002

## Sheet: Fig.2d
Fig.2d	Rolling probability (%)
	Group 1			Group 2			Group 3
	+>Kir			SDGs>+			SDGs>Kir
	Tested larvae	Rolled larvae	Probability	Tested larvae	Rolled larvae	Probability	Tested larvae	Rolled larvae	Probability
	98	55	56.1224	100	52	52	100	81	81
Fisher's exact test with Bonferroni correction	P value
1 vs 3	0.0004
2 vs 3	<0.0002

## Sheet: Fig.2e
Fig.2e	Rolling probability (%)
	Group 1			Group 2			Group 3			Group 4
	+>GtACR1			SDGs>+			SDGs>GtACR1			SDGs>GtACR1
	LED ON			LED ON			LED OFF			LED ON
	Tested larvae	Rolled larvae	Probability	Tested larvae	Rolled larvae	Probability	Tested larvae	Rolled larvae	Probability	Tested larvae	Rolled larvae	Probability
	72	34	47.2222	67	30	44.7761	66	29	43.9394	72	62	86.1111
Fisher's exact test with Bonferroni correction	P value
1 vs 4	<0.0003
2 vs 4	<0.0003
3 vs 4	<0.0003

## Sheet: Fig.2f
Fig.2f	Rolling probability (%)
	+>NaChBac			SDGs>+			SDGs>NaChBac
	Tested larvae	Rolled larvae	Probability	Tested larvae	Rolled larvae	Probability	Tested larvae	Rolled larvae	Probability
	50	35	70	50	30	60	50	8	16
Fisher's exact test with Bonferroni correction	P value
1 vs 3	<0.0002
2 vs 3	<0.0002

## Sheet: Fig.2g
Fig.2g	Rolling probability (%)
	Group 1			Group 2			Group 3			Group 4
	+>CsChrimson			SDGs>+			SDGs>CsChrimson			SDGs>CsChrimson
	LED ON			LED ON			LED OFF			LED ON
	Tested larvae	Rolled larvae	Probability	Tested larvae	Rolled larvae	Probability	Tested larvae	Rolled larvae	Probability	Tested larvae	Rolled larvae	Probability
	50	29	58	50	24	48	50	25	50	50	12	24
Fisher's exact test with Bonferroni correction	P value
1 vs 4	<0.0003
2 vs 4	0.0021
3 vs 4	0.0006

## Sheet: Fig.2h
Fig.2h		Stop probability (%)
	Group 1			Group 2			Group 3
	+>CsChrimson			SDGs>+			SDGs>CsChrimson
	Tested larvae	Larvae that halted rolling	Probability	Tested larvae	Larvae that halted rolling	Probability	Tested larvae	Larvae that halted rolling	Probability
	20	3	15	20	4	20	20	14	70
Fisher's exact test with Bonferroni correction	P value
1 vs 3	<0.0002
2 vs 3	<0.0002

## Sheet: Suppl Fig.2a
Suppl Fig.2a	Rolling duration (s)
Larva #	+>Kir2.1	R16C06>Kir2.1
1	2.5	14.5
2	2.5	12.5
3	3	8
4	3	9
5	3	9.5
6	2	14
7	2	12
8	1.5	11
9	11	12
10		13.5
11		9.5
12		12
13		11
14		13.5
15		10.5
16		16.5
17		9.5
18		11
19		12.5
20		11.5
21		11
22		15
23		7.5
24		16
25		14.5
26		11.5
27		10.5
Number of values	9	27
25% Percentile	2	10.5
Median	2.5	11.5
75% Percentile	3	13.5
Mann–Whitney U-test	P value
	<0.0001

## Sheet: Suppl Fig.2b
Suppl Fig.2b	Rolling probability (%)
Frame (2 fps)	+>Kir2.1	SDGs>Kir2.1
1	0	0
2	0	0
3	0	0
4	0	0
5	0	0
6	0	0
7	0	0
8	0	0
9	0	0
10	0	0
11	0	0
12	0	0
13	0	0
14	0	0
15	0	0
16	0	0
17	0	0
18	0	0
19	0	0
20	0	0
21	0	0
22	0	0
23	0	0
24	0	0
25	0	0
26	0	0
27	0	0
28	0	0
29	0	0
30	0	0
31	0	0
32	0	0
33	0	0
34	0	0
35	0	0
36	0	0
37	0	0
38	0	0
39	0	0
40	0	0
41	0	0
42	100	92
43	100	92
44	71.4286	92
45	28.5714	92
46	21.4286	92
47	14.2857	92
48	0	88
49	0	84
50	0	84
51	0	84
52	0	80
53	0	80
54	0	80
55	0	80
56	0	80
57	0	76
58	0	68
59	0	64
60	0	60
61	0	56
62	0	56
63	0	56
64	0	56
65	0	52
66	0	48
67	0	40
68	0	36
69	0	32
70	0	28
71	0	24
72	0	24
73	0	24
74	0	20
75	0	0
76	0	0
77	0	0
78	0	0
79	0	0
80	0	0
81	0	0
82	0	0
83	0	0
84	0	0
85	0	0
86	0	0
87	0	0
88	0	0
89	0	0
90	0	0
91	0	0
92	0	0
93	0	0
94	0	0
95	0	0
96	0	0
97	0	0
98	0	0
99	0	0
100	0	0
101	0	0
102	0	0
103	0	0
104	0	0
105	0	0
106	0	0
107	0	0
108	0	0
109	0	0
110	0	0
111	0	0
112	0	0
113	0	0

[truncated: 51 more sheets: Suppl Fig.2c, Suppl Fig.2d, Suppl Fig.2e, Suppl Fig.2f, Fig.3b, Fig.3c, Fig.3d, Fig.3f, Fig.3g and Suppl Fig.3k, Fig.3h and Suppl Fig.3n, Suppl Fig.3d, Suppl Fig.3e, Suppl Fig.3f, Suppl Fig.3g, Suppl Fig.3i, Suppl Fig.3j, Suppl Fig.3l, Suppl Fig.3m, Fig.4a, Fig.4b …]
